# Supplementary material for: ﻿Ultrastructure of three Species of Entomoneis (Bacillariophyta) from Lake Qinghai of China, with reference to the external areola occlusions
Source: PhytoKeys. 2022 Jan 25;189:29–50. doi: 10.3897/phytokeys.189.78149 (PMC8807577; doi:10.3897/phytokeys.189.78149)
Supplement: XML Treatment for Entomoneis sinensis [file phytokeys.189.78149-treatment1.xml]

<!DOCTYPE tp:taxon-treatment
  PUBLIC "-//TaxonX//DTD Taxonomic Treatment Publishing DTD v0 20100105//EN" "tax-treatment-NSO.dtd">
<tp:taxon-treatment xmlns:tp="http://www.plazi.org/taxpub"><tp:treatment-meta><kwd-group><label>Taxon classification</label><kwd>
                <named-content content-type="kingdom">Plantae</named-content>
              </kwd><kwd>
                <named-content content-type="order">Surirellales</named-content>
              </kwd><kwd>
                <named-content content-type="family">Entomoneidaceae</named-content>
              </kwd></kwd-group><mixed-citation publication-type="journal"><person-group><name><surname>Long</surname><given-names>Ji-Yan</given-names></name><name><surname>Williams</surname><given-names>David M.</given-names></name><name><surname>Liu</surname><given-names>Bing</given-names></name><name><surname>Mo</surname><given-names>Wen-Hui</given-names></name><name><surname>Quan</surname><given-names>Si-Jin</given-names></name></person-group><article-title>﻿Ultrastructure of three Species of <italic><tp:taxon-name><tp:taxon-name-part taxon-name-part-type="genus" reg="Entomoneis">Entomoneis</tp:taxon-name-part></tp:taxon-name></italic> (<tp:taxon-name><tp:taxon-name-part taxon-name-part-type="phylum">Bacillariophyta</tp:taxon-name-part></tp:taxon-name>) from Lake Qinghai of China, with reference to the external areola occlusions</article-title><source>PhytoKeys</source><day>25</day><month>01</month><year>2022</year><volume>189</volume><fpage>29</fpage><lpage>50</lpage><pub-id pub-id-type="doi">10.3897/phytokeys.189.78149</pub-id></mixed-citation></tp:treatment-meta><tp:nomenclature><label>﻿</label><tp:taxon-name>
              <object-id xmlns:xlink="http://www.w3.org/1999/xlink" content-type="arpha" xlink:type="simple">26D05101-F45C-55CD-AFDE-C8AA9CBD0D44</object-id>
              <tp:taxon-name-part taxon-name-part-type="genus" reg="Entomoneis">Entomoneis</tp:taxon-name-part>
              <tp:taxon-name-part taxon-name-part-type="species" reg="sinensis">sinensis</tp:taxon-name-part>
            </tp:taxon-name><tp:taxon-authority>Bing Liu &amp; D.M. Williams</tp:taxon-authority><tp:taxon-status xmlns:xlink="http://www.w3.org/1999/xlink" xlink:type="simple">sp. nov.</tp:taxon-status><xref ref-type="fig" rid="F1">Figs 1</xref><xref ref-type="fig" rid="F2">, 2</xref><xref ref-type="fig" rid="F3">, 3</xref><xref ref-type="fig" rid="F4">, 4</xref><xref ref-type="fig" rid="F5">, 5</xref><xref ref-type="fig" rid="F6">, 6</xref><xref ref-type="fig" rid="F7">, 7</xref><xref ref-type="fig" rid="F14">, 14</xref></tp:nomenclature><tp:treatment-sec sec-type="Holotype" id="SECID0ESEAE"><title>Holotype.</title><p>Slide <named-content xmlns:xlink="http://www.w3.org/1999/xlink" content-type="dwc:institutional_code" xlink:type="simple">BM</named-content> 81941, the holotype specimen circled on the slide, illustrated here as Fig. <xref ref-type="fig" rid="F1">1A</xref>; isotype, slide <ext-link xmlns:xlink="http://www.w3.org/1999/xlink" ext-link-type="gen" xlink:href="JIU202101" xlink:type="simple">JIU202101</ext-link>, illustrated here as Fig. <xref ref-type="fig" rid="F1">1B</xref>.</p><fig id="F1" position="float" orientation="portrait"><object-id xmlns:xlink="http://www.w3.org/1999/xlink" content-type="doi" xlink:type="simple">10.3897/phytokeys.189.78149.figure1</object-id><object-id xmlns:xlink="http://www.w3.org/1999/xlink" content-type="arpha" xlink:type="simple">2DADD6D1-43F7-586F-A744-A08D1D731E4E</object-id><label>Figure 1.</label><caption><p><bold>A–O</bold><italic><tp:taxon-name><tp:taxon-name-part taxon-name-part-type="genus" reg="Entomoneis">Entomoneis</tp:taxon-name-part><tp:taxon-name-part taxon-name-part-type="species" reg="sinensis">sinensis</tp:taxon-name-part></tp:taxon-name></italic> sp. nov., girdle view, <abbrev xmlns:xlink="http://www.w3.org/1999/xlink" xlink:title="light microscope" id="ABBRID0EZFAE" xlink:type="simple">LM</abbrev><bold>A–F</bold> six frustules showing a size diminution series, note the distinctive 8-shaped loops (labelled in Figs <bold>D–F</bold>) <bold>G–O</bold> nine valves showing a size diminution series, note arcuate junction line (labelled in Figs <bold>H</bold> and <bold>I</bold>) <bold>A</bold> micrograph of holotype specimen <bold>B</bold> micrograph of isotype specimen. Scale bar: 20 μm.</p></caption><graphic xmlns:xlink="http://www.w3.org/1999/xlink" xlink:href="phytokeys-189-029-g001.jpg" position="float" orientation="portrait" xlink:type="simple" id="oo_637936.jpg"><uri content-type="original_file" xlink:type="simple">https://binary.pensoft.net/fig/637936</uri></graphic></fig></tp:treatment-sec><tp:treatment-sec sec-type="type locality" id="SECID0EQGAE"><title>Type locality.</title><p>China. Qinghai Province, Lake Qinghai, a sampling point near the lakeshore, <named-content xmlns:xlink="http://www.w3.org/1999/xlink" content-type="dwc:verbatimCoordinates" xlink:type="simple"><named-content content-type="geo-json" specific-use="{&#34;type&#34;:&#34;Point&#34;,&#34;coordinates&#34;:[99.710833,36.842778]}" id="NCID0EZGAE" xlink:type="simple">36°50'34" N, 99°42'39" E</named-content></named-content>, 3210 m a.s.l., collected by Bing Liu, 19 July 2019.</p><fig id="F2" position="float" orientation="portrait"><object-id xmlns:xlink="http://www.w3.org/1999/xlink" content-type="doi" xlink:type="simple">10.3897/phytokeys.189.78149.figure2</object-id><object-id xmlns:xlink="http://www.w3.org/1999/xlink" content-type="arpha" xlink:type="simple">A0A40F97-A298-5ECA-B133-EC5AF7ADD8EF</object-id><label>Figure 2.</label><caption><p><bold>A–F</bold><italic><tp:taxon-name><tp:taxon-name-part taxon-name-part-type="genus" reg="Entomoneis">Entomoneis</tp:taxon-name-part><tp:taxon-name-part taxon-name-part-type="species" reg="sinensis">sinensis</tp:taxon-name-part></tp:taxon-name></italic> sp. nov., girdle view, <abbrev xmlns:xlink="http://www.w3.org/1999/xlink" xlink:title="scanning electron microscope" id="ABBRID0ETHAE" xlink:type="simple">SEM</abbrev><bold>A, B</bold> two frustules, note sigmoid girdle bands <bold>C, D</bold> central parts from Fig. <bold>A</bold> and <bold>B</bold> respectively, note the 5:2 configuration of girdle bands, i.e. five girdle bands, B1(Valvocopula, VC) to B5, associated with epivalve (EV); two girdle bands, B1(Valvocopula, VC) and B2, associated with hypovalve (HV) <bold>E, F</bold> two apices from Fig. <bold>A</bold>. Scale bars: 10 μm (<bold>A, B</bold>); 2 μm (<bold>C–F</bold>).</p></caption><graphic xmlns:xlink="http://www.w3.org/1999/xlink" xlink:href="phytokeys-189-029-g002.jpg" position="float" orientation="portrait" xlink:type="simple" id="oo_637937.jpg"><uri content-type="original_file" xlink:type="simple">https://binary.pensoft.net/fig/637937</uri></graphic></fig></tp:treatment-sec><tp:treatment-sec sec-type="description" id="SECID0EMIAE"><title>Description.</title><p><bold><italic><abbrev xmlns:xlink="http://www.w3.org/1999/xlink" xlink:title="light microscope" id="ABBRID0EVIAE" xlink:type="simple">LM</abbrev></italic></bold> (Fig. <xref ref-type="fig" rid="F1">1</xref>). Frustule panduriform in girdle view (Fig. <xref ref-type="fig" rid="F1">1A–F</xref>). Frustule dimensions (n = 41): length 22.6–42.6 μm, width 8.9–14.1 μm at its centre, 14.6–19.8 μm at its widest region. Two distinct 8-shaped loops are present in each frustule (indicated in Fig. <xref ref-type="fig" rid="F1">1D–F</xref>), one 8-shaped loop evident in each valve (Fig. <xref ref-type="fig" rid="F1">1G–O</xref>). Simple, arcuate junction line discernible in some specimens (indicated in Fig. <xref ref-type="fig" rid="F1">1H and I</xref>). Costae and striae invisible under <abbrev xmlns:xlink="http://www.w3.org/1999/xlink" xlink:title="light microscope" id="ABBRID0EOJAE" xlink:type="simple">LM</abbrev>. Girdle bands numerous.</p><fig id="F3" position="float" orientation="portrait"><object-id xmlns:xlink="http://www.w3.org/1999/xlink" content-type="doi" xlink:type="simple">10.3897/phytokeys.189.78149.figure3</object-id><object-id xmlns:xlink="http://www.w3.org/1999/xlink" content-type="arpha" xlink:type="simple">6E967ED2-148B-5799-A8F9-777508258154</object-id><label>Figure 3.</label><caption><p><bold>A–F</bold><italic><tp:taxon-name><tp:taxon-name-part taxon-name-part-type="genus" reg="Entomoneis">Entomoneis</tp:taxon-name-part><tp:taxon-name-part taxon-name-part-type="species" reg="sinensis">sinensis</tp:taxon-name-part></tp:taxon-name></italic> sp. nov., girdle view, <abbrev xmlns:xlink="http://www.w3.org/1999/xlink" xlink:title="scanning electron microscope" id="ABBRID0EHKAE" xlink:type="simple">SEM</abbrev><bold>A</bold> one broken frustule, note the simple arcuate junction lines <bold>B–D</bold> details from Fig. <bold>A</bold> note the fused parts of two sides of the keel and the subraphe canal connecting the cell lumen only near the central (Figs <bold>B</bold> and <bold>C</bold>, arrow, respectively) and the distal raphe ending (Fig. <bold>D</bold>, arrow) <bold>E, F</bold> details from Fig. <bold>A</bold> note the short, bar-like basal fibulae (three arrows, respectively). Scale bars: 10 μm (<bold>A</bold>); 2 μm (<bold>B–F</bold>).</p></caption><graphic xmlns:xlink="http://www.w3.org/1999/xlink" xlink:href="phytokeys-189-029-g003.jpg" position="float" orientation="portrait" xlink:type="simple" id="oo_637938.jpg"><uri content-type="original_file" xlink:type="simple">https://binary.pensoft.net/fig/637938</uri></graphic></fig><p><bold><italic><abbrev xmlns:xlink="http://www.w3.org/1999/xlink" xlink:title="scanning electron microscope" id="ABBRID0EJLAE" xlink:type="simple">SEM</abbrev></italic>, <italic>girdle view</italic></bold> (Figs <xref ref-type="fig" rid="F2">2</xref>–<xref ref-type="fig" rid="F4">4</xref>). Frustule panduriform with low keel (Fig. <xref ref-type="fig" rid="F2">2A and B</xref>; Fig. <xref ref-type="fig" rid="F3">3A–F</xref>, indicated by fused part). Cells having a 5:2 configuration of girdle bands, i.e. five girdle bands associated with the epivalve and two associated with the hypovalve (Fig. <xref ref-type="fig" rid="F2">2C–F</xref>, labelled in Fig. <xref ref-type="fig" rid="F2">2C and D</xref>). Junction line simple, arcuate (Fig. <xref ref-type="fig" rid="F3">3A</xref>). Two sides of the keel fused so that subraphe canal connects the cell lumen only near the central ending (Fig. <xref ref-type="fig" rid="F3">3B and C</xref>, arrow, respectively; see also Fig. <xref ref-type="fig" rid="F7">7B</xref>, arrow) and distal raphe ending (Fig. <xref ref-type="fig" rid="F3">3D</xref>, arrow). Short bar-like basal fibulae forming junction line (Fig. <xref ref-type="fig" rid="F3">3E and F</xref>, three arrows, respectively). Each pars media of valvocopula forming 8-shaped loop that is very distinct under <abbrev xmlns:xlink="http://www.w3.org/1999/xlink" xlink:title="light microscope" id="ABBRID0E2MAE" xlink:type="simple">LM</abbrev> (Fig. <xref ref-type="fig" rid="F4">4A–D</xref>). Each costa extending from raphe canal to inconspicuous mantle, warts bearing on each costa (Fig. <xref ref-type="fig" rid="F4">4E</xref>). Structure of each girdle bands similar, composed of pars exterior, pars media and pars interior (Fig. <xref ref-type="fig" rid="F4">4E</xref>). Pars media like a sternum, not located at the mid-line but slightly displaced towards pars interior (Fig. <xref ref-type="fig" rid="F4">4G</xref>). Both pars exterior and interior composed of one row of elongate poroids and each elongate poroid consisting of two costae and a hymen strip between them (thus the elongate poroid is n-shaped), with the n-shaped poroid of pars exterior longer than that of pars interior (Fig. <xref ref-type="fig" rid="F4">4F and G</xref>).</p><fig id="F4" position="float" orientation="portrait"><object-id xmlns:xlink="http://www.w3.org/1999/xlink" content-type="doi" xlink:type="simple">10.3897/phytokeys.189.78149.figure4</object-id><object-id xmlns:xlink="http://www.w3.org/1999/xlink" content-type="arpha" xlink:type="simple">EBBE5523-7F68-55D3-9BE9-AA63CC22FAF8</object-id><label>Figure 4.</label><caption><p><bold>A–G</bold><italic><tp:taxon-name><tp:taxon-name-part taxon-name-part-type="genus" reg="Entomoneis">Entomoneis</tp:taxon-name-part><tp:taxon-name-part taxon-name-part-type="species" reg="sinensis">sinensis</tp:taxon-name-part></tp:taxon-name></italic> sp. nov., <abbrev xmlns:xlink="http://www.w3.org/1999/xlink" xlink:title="scanning electron microscope" id="ABBRID0EIOAE" xlink:type="simple">SEM</abbrev><bold>A</bold> one valve with associated girdle bands, note the 8-shaped loop formed by the pars media of valvocopula (the pars media indicated by arrowheads and arrows indicating the pars media on the unseen side) <bold>B–D</bold> two valves with girdle bands further showing the 8-shaped loop (labelled in Fig. <bold>D</bold>) <bold>E</bold> middle part of a valve, note the mantle and the three parts of each girdle bands: parts exterior, pars media and pars interior <bold>F</bold> detail from Fig. <bold>E</bold> note the hymen strip occluding the poroid <bold>G</bold> valvocopula in internal view, note the broader pars exterior than pars interior and sternum-like pars media. Scale bars: 10 μm (<bold>A–D</bold>); 2 μm (<bold>E–G</bold>).</p></caption><graphic xmlns:xlink="http://www.w3.org/1999/xlink" xlink:href="phytokeys-189-029-g004.jpg" position="float" orientation="portrait" xlink:type="simple" id="oo_637939.jpg"><uri content-type="original_file" xlink:type="simple">https://binary.pensoft.net/fig/637939</uri></graphic></fig><p><bold><italic><abbrev xmlns:xlink="http://www.w3.org/1999/xlink" xlink:title="scanning electron microscope" id="ABBRID0EIPAE" xlink:type="simple">SEM</abbrev></italic>, <italic>valve view</italic></bold> (Figs <xref ref-type="fig" rid="F5">5</xref>–<xref ref-type="fig" rid="F7">7</xref>). Valve linear-lanceolate, keel Ƨ-shaped (Fig. <xref ref-type="fig" rid="F5">5A</xref>, Fig. <xref ref-type="fig" rid="F6">6A–C</xref>). Costae mostly running from raphe canal to mantle (Fig. <xref ref-type="fig" rid="F5">5B</xref>), but some bifurcate (Fig. <xref ref-type="fig" rid="F5">5B</xref>, arrow), some terminating halfway to mantle (Fig. <xref ref-type="fig" rid="F5">5C</xref>, short costae). Each stria included between two adjacent costae, composed of one hymen strip (Fig. <xref ref-type="fig" rid="F5">5A–F</xref>). This type of hymen strip belonging to Type Two hymen strip, which is a siliceous membrane strip perforated by two rows of elongate (linear) pores next to the transapical costae and two rows of rounded pores between these two rows of linear pores (Fig. <xref ref-type="fig" rid="F14">14A and B</xref>). Mantle inconspicuous (Fig. <xref ref-type="fig" rid="F5">5B</xref>). Two total rows of separated areolae present along the raphe on both sides of the keel (Fig. <xref ref-type="fig" rid="F5">5B</xref>, four wavy arrows), but do not extend to the apex (Fig. <xref ref-type="fig" rid="F5">5E and F</xref>, six arrows, respectively). The hymenes occluding these separated areolae have the same structure as the hymen strip on striae (Fig. <xref ref-type="fig" rid="F5">5F</xref>, arrows). Stria density 36–43 in 10 μm (n = 7). Two proximal raphe endings slightly dilated and a pore-like structure located at the centre of central nodule (Fig. <xref ref-type="fig" rid="F6">6D–F</xref>, arrow, respectively). Internally, one cell bearing only one lumen, no sub-compartment present (Fig. <xref ref-type="fig" rid="F7">7</xref>).</p><fig id="F5" position="float" orientation="portrait"><object-id xmlns:xlink="http://www.w3.org/1999/xlink" content-type="doi" xlink:type="simple">10.3897/phytokeys.189.78149.figure5</object-id><object-id xmlns:xlink="http://www.w3.org/1999/xlink" content-type="arpha" xlink:type="simple">AA4EC269-91D7-56BE-9B71-5AA0913F450A</object-id><label>Figure 5.</label><caption><p><bold>A–F</bold><italic><tp:taxon-name><tp:taxon-name-part taxon-name-part-type="genus" reg="Entomoneis">Entomoneis</tp:taxon-name-part><tp:taxon-name-part taxon-name-part-type="species" reg="sinensis">sinensis</tp:taxon-name-part></tp:taxon-name></italic> sp. nov., valve external view, <abbrev xmlns:xlink="http://www.w3.org/1999/xlink" xlink:title="scanning electron microscope" id="ABBRID0E6RAE" xlink:type="simple">SEM</abbrev><bold>A</bold> one whole valve showing the Ƨ-shaped keel outline <bold>B</bold> central part from Fig. <bold>A</bold> note hymen strips, costae, mantle, warts, forked costa (arrow) and one separated row of rounded areolae at each side of the raphe (wavy arrows) <bold>C, D</bold> two apices from Fig. <bold>A</bold> note the short costae (two arrows in Fig. <bold>C</bold>) and two costae merging into one (arrow in Fig. <bold>D</bold>) <bold>E, F</bold> details showing one separated row of rounded areolae terminating before the apex (six arrows, respectively). Scale bars: 10 μm (<bold>A</bold>); 2 μm (<bold>B–F</bold>).</p></caption><graphic xmlns:xlink="http://www.w3.org/1999/xlink" xlink:href="phytokeys-189-029-g005.jpg" position="float" orientation="portrait" xlink:type="simple" id="oo_637940.jpg"><uri content-type="original_file" xlink:type="simple">https://binary.pensoft.net/fig/637940</uri></graphic></fig></tp:treatment-sec><tp:treatment-sec sec-type="etymology" id="SECID0E3SAE"><title>Etymology.</title><p>Named after China where the species was found (the specific locality is Lake Qinghai).</p><fig id="F6" position="float" orientation="portrait"><object-id xmlns:xlink="http://www.w3.org/1999/xlink" content-type="doi" xlink:type="simple">10.3897/phytokeys.189.78149.figure6</object-id><object-id xmlns:xlink="http://www.w3.org/1999/xlink" content-type="arpha" xlink:type="simple">7D7E79A6-D8E0-58CF-92B4-570B8ECA2C00</object-id><label>Figure 6.</label><caption><p><bold>A–F</bold><italic><tp:taxon-name><tp:taxon-name-part taxon-name-part-type="genus" reg="Entomoneis">Entomoneis</tp:taxon-name-part><tp:taxon-name-part taxon-name-part-type="species" reg="sinensis">sinensis</tp:taxon-name-part></tp:taxon-name></italic> sp. nov., external view, <abbrev xmlns:xlink="http://www.w3.org/1999/xlink" xlink:title="scanning electron microscope" id="ABBRID0EWTAE" xlink:type="simple">SEM</abbrev><bold>A–C</bold> three whole valves, note Ƨ-shaped keel outline <bold>D–F</bold> three middle parts from Figs <bold>A, B</bold> and <bold>C</bold> respectively, note two proximal raphe endings slightly dilated and a pore-like structure at the centre of central nodule (arrows). Scale bars: 10 μm (<bold>A–C</bold>); 1 μm (<bold>D–F</bold>).</p></caption><graphic xmlns:xlink="http://www.w3.org/1999/xlink" xlink:href="phytokeys-189-029-g006.jpg" position="float" orientation="portrait" xlink:type="simple" id="oo_637941.jpg"><uri content-type="original_file" xlink:type="simple">https://binary.pensoft.net/fig/637941</uri></graphic></fig></tp:treatment-sec><tp:treatment-sec sec-type="ecology" id="SECID0ELUAE"><title>Ecology and distribution.</title><p><italic><tp:taxon-name><tp:taxon-name-part taxon-name-part-type="genus" reg="Entomoneis">Entomoneis</tp:taxon-name-part><tp:taxon-name-part taxon-name-part-type="species" reg="sinensis">sinensis</tp:taxon-name-part></tp:taxon-name></italic> was found on the stone surfaces in Lake Qinghai. The following environmental parameters were measured in the field. Conductivity was 16296.7 ± 86.2 μS/cm, pH was 9.14 ± 0.01 and water temperature was 15.5 ± 0.3°C. According to above data and because Lake Qinghai is a brackish water lake, <italic><tp:taxon-name><tp:taxon-name-part taxon-name-part-type="genus" reg="Entomoneis">Entomoneis</tp:taxon-name-part><tp:taxon-name-part taxon-name-part-type="species" reg="sinensis">sinensis</tp:taxon-name-part></tp:taxon-name></italic> should be a brackish water diatom species. So far, <italic><tp:taxon-name><tp:taxon-name-part taxon-name-part-type="genus" reg="Entomoneis">E.</tp:taxon-name-part><tp:taxon-name-part taxon-name-part-type="species" reg="sinensis">sinensis</tp:taxon-name-part></tp:taxon-name></italic> is only found in the type locality and is a dominant species.</p><fig id="F7" position="float" orientation="portrait"><object-id xmlns:xlink="http://www.w3.org/1999/xlink" content-type="doi" xlink:type="simple">10.3897/phytokeys.189.78149.figure7</object-id><object-id xmlns:xlink="http://www.w3.org/1999/xlink" content-type="arpha" xlink:type="simple">8A6D2A99-4972-5EA9-9B9C-1631C8608ABF</object-id><label>Figure 7.</label><caption><p><bold>A–F</bold><italic><tp:taxon-name><tp:taxon-name-part taxon-name-part-type="genus" reg="Entomoneis">Entomoneis</tp:taxon-name-part><tp:taxon-name-part taxon-name-part-type="species" reg="sinensis">sinensis</tp:taxon-name-part></tp:taxon-name></italic> sp. nov., valve internal and side views, <abbrev xmlns:xlink="http://www.w3.org/1999/xlink" xlink:title="scanning electron microscope" id="ABBRID0EHWAE" xlink:type="simple">SEM</abbrev><bold>A</bold> one valve showing only one lumen (no sub-compartments present) in a cell (double-headed arrow) <bold>B</bold> middle part from Fig. <bold>A</bold> note the canal raphe communicates with the cell interior at the valve centre <bold>C, D</bold> two apices from Fig. <bold>A E, F</bold> another valve in side view, note the cell lumen. Scale bars: 10 μm (<bold>A, E</bold>); 2 μm (<bold>B–D, F</bold>).</p></caption><graphic xmlns:xlink="http://www.w3.org/1999/xlink" xlink:href="phytokeys-189-029-g007.jpg" position="float" orientation="portrait" xlink:type="simple" id="oo_637942.jpg"><uri content-type="original_file" xlink:type="simple">https://binary.pensoft.net/fig/637942</uri></graphic></fig></tp:treatment-sec><tp:treatment-sec><!--Section generated to contain objects referenced in tp:taxon-treatment.--><fig id="F14" position="float" orientation="portrait"><object-id xmlns:xlink="http://www.w3.org/1999/xlink" content-type="doi" xlink:type="simple">10.3897/phytokeys.189.78149.figure14</object-id><object-id xmlns:xlink="http://www.w3.org/1999/xlink" content-type="arpha" xlink:type="simple">2F96E994-192F-52AA-AA45-16EAD0B658D5</object-id><label>Figure 14.</label><caption><p><bold>A–F</bold> Details of hymen and hymen strip in <italic><tp:taxon-name><tp:taxon-name-part taxon-name-part-type="genus" reg="Entomoneis">Entomoneis</tp:taxon-name-part></tp:taxon-name></italic>, <abbrev xmlns:xlink="http://www.w3.org/1999/xlink" xlink:title="scanning electron microscope" id="ABBRID0ENNAG" xlink:type="simple">SEM</abbrev><bold>A, B</bold> details of hymen strip of Type Two from <italic><tp:taxon-name><tp:taxon-name-part taxon-name-part-type="genus" reg="Entomoneis">E.</tp:taxon-name-part><tp:taxon-name-part taxon-name-part-type="species" reg="sinensis">sinensis</tp:taxon-name-part></tp:taxon-name></italic> sp. nov., note the two rows of linear pores (Fig. <bold>A</bold>, two arrows) on either side of the two intermittent rows of rounded pores (Fig. <bold>A</bold>, wavy arrow) <bold>C, D</bold> details of hymen strip of Type One from <italic><tp:taxon-name><tp:taxon-name-part taxon-name-part-type="genus" reg="Entomoneis">E.</tp:taxon-name-part><tp:taxon-name-part taxon-name-part-type="species" reg="qinghainensis">qinghainensis</tp:taxon-name-part></tp:taxon-name></italic> sp. nov., note the hymen is finely perforated over both the areolae (Fig. <bold>D</bold> arrow) and the hymen strips (Fig. <bold>D</bold>, double-headed arrow) <bold>E</bold> detail of hymen strip of Type One from <italic><tp:taxon-name><tp:taxon-name-part taxon-name-part-type="genus" reg="Entomoneis">E.</tp:taxon-name-part><tp:taxon-name-part taxon-name-part-type="species" reg="paludosa">paludosa</tp:taxon-name-part></tp:taxon-name></italic>, note the hymen is finely perforated over both the areolae and the hymen strips (double-headed arrow) <bold>F</bold> detail of hymenes from <italic><tp:taxon-name><tp:taxon-name-part taxon-name-part-type="genus" reg="Entomoneis">E.</tp:taxon-name-part><tp:taxon-name-part taxon-name-part-type="species" reg="triundulata">triundulata</tp:taxon-name-part></tp:taxon-name></italic>, note the hymenes of the areolae in the girdle bands (two arrows). Scale bars: 600 nm (<bold>A–F</bold>).</p></caption><graphic xmlns:xlink="http://www.w3.org/1999/xlink" xlink:href="phytokeys-189-029-g014.jpg" position="float" orientation="portrait" xlink:type="simple" id="oo_637949.jpg"><uri content-type="original_file" xlink:type="simple">https://binary.pensoft.net/fig/637949</uri></graphic></fig></tp:treatment-sec></tp:taxon-treatment>
