# Supplementary material for: ﻿Ultrastructure of three Species of Entomoneis (Bacillariophyta) from Lake Qinghai of China, with reference to the external areola occlusions
Source: PhytoKeys. 2022 Jan 25;189:29–50. doi: 10.3897/phytokeys.189.78149 (PMC8807577; doi:10.3897/phytokeys.189.78149)
Supplement: XML Treatment for Entomoneis qinghainensis [file phytokeys.189.78149-treatment2.xml]

<!DOCTYPE tp:taxon-treatment
  PUBLIC "-//TaxonX//DTD Taxonomic Treatment Publishing DTD v0 20100105//EN" "tax-treatment-NSO.dtd">
<tp:taxon-treatment xmlns:tp="http://www.plazi.org/taxpub"><tp:treatment-meta><kwd-group><label>Taxon classification</label><kwd>
                <named-content content-type="kingdom">Plantae</named-content>
              </kwd><kwd>
                <named-content content-type="order">Surirellales</named-content>
              </kwd><kwd>
                <named-content content-type="family">Entomoneidaceae</named-content>
              </kwd></kwd-group><mixed-citation publication-type="journal"><person-group><name><surname>Long</surname><given-names>Ji-Yan</given-names></name><name><surname>Williams</surname><given-names>David M.</given-names></name><name><surname>Liu</surname><given-names>Bing</given-names></name><name><surname>Mo</surname><given-names>Wen-Hui</given-names></name><name><surname>Quan</surname><given-names>Si-Jin</given-names></name></person-group><article-title>﻿Ultrastructure of three Species of <italic><tp:taxon-name><tp:taxon-name-part taxon-name-part-type="genus" reg="Entomoneis">Entomoneis</tp:taxon-name-part></tp:taxon-name></italic> (<tp:taxon-name><tp:taxon-name-part taxon-name-part-type="phylum">Bacillariophyta</tp:taxon-name-part></tp:taxon-name>) from Lake Qinghai of China, with reference to the external areola occlusions</article-title><source>PhytoKeys</source><day>25</day><month>01</month><year>2022</year><volume>189</volume><fpage>29</fpage><lpage>50</lpage><pub-id pub-id-type="doi">10.3897/phytokeys.189.78149</pub-id></mixed-citation></tp:treatment-meta><tp:nomenclature><label>﻿</label><tp:taxon-name>
              <object-id xmlns:xlink="http://www.w3.org/1999/xlink" content-type="arpha" xlink:type="simple">F21AE59D-5058-505E-8C65-EB5037E41035</object-id>
              <tp:taxon-name-part taxon-name-part-type="genus" reg="Entomoneis">Entomoneis</tp:taxon-name-part>
              <tp:taxon-name-part taxon-name-part-type="species" reg="qinghainensis">qinghainensis</tp:taxon-name-part>
            </tp:taxon-name><tp:taxon-authority>Bing Liu &amp; D.M. Williams</tp:taxon-authority><tp:taxon-status xmlns:xlink="http://www.w3.org/1999/xlink" xlink:type="simple">sp. nov.</tp:taxon-status><xref ref-type="fig" rid="F8">Figs 8</xref><xref ref-type="fig" rid="F9">, 9</xref><xref ref-type="fig" rid="F10">, 10</xref><xref ref-type="fig" rid="F14">, 14</xref></tp:nomenclature><tp:treatment-sec sec-type="Holotype" id="SECID0EUYAE"><title>Holotype.</title><p>Slide <named-content xmlns:xlink="http://www.w3.org/1999/xlink" content-type="dwc:institutional_code" xlink:type="simple">BM</named-content> 81942, the holotype specimen circled on the slide, illustrated here as Fig. <xref ref-type="fig" rid="F8">8A</xref>; isotype, slide <ext-link xmlns:xlink="http://www.w3.org/1999/xlink" ext-link-type="gen" xlink:href="JIU202102" xlink:type="simple">JIU202102</ext-link>, illustrated here as Fig. <xref ref-type="fig" rid="F8">8B</xref>.</p><fig id="F8" position="float" orientation="portrait"><object-id xmlns:xlink="http://www.w3.org/1999/xlink" content-type="doi" xlink:type="simple">10.3897/phytokeys.189.78149.figure8</object-id><object-id xmlns:xlink="http://www.w3.org/1999/xlink" content-type="arpha" xlink:type="simple">86DA1A6C-CB26-5F93-828D-6EC33D43803F</object-id><label>Figure 8.</label><caption><p><bold>A–C</bold><italic><tp:taxon-name><tp:taxon-name-part taxon-name-part-type="genus" reg="Entomoneis">Entomoneis</tp:taxon-name-part><tp:taxon-name-part taxon-name-part-type="species" reg="qinghainensis">qinghainensis</tp:taxon-name-part></tp:taxon-name></italic> sp. nov., girdle view, <abbrev xmlns:xlink="http://www.w3.org/1999/xlink" xlink:title="light microscope" id="ABBRID0E2ZAE" xlink:type="simple">LM</abbrev><bold>A, B</bold> two whole frustules, note the distinctive hymen strip region (labelled in Fig. <bold>C</bold>) <bold>C</bold> epivalve with associated girdle bands, note the hymen strip region and junction line <bold>A</bold> micrograph of holotype specimen <bold>B</bold> micrograph of isotype specimen. Scale bar: 20 μm.</p></caption><graphic xmlns:xlink="http://www.w3.org/1999/xlink" xlink:href="phytokeys-189-029-g008.jpg" position="float" orientation="portrait" xlink:type="simple" id="oo_637943.jpg"><uri content-type="original_file" xlink:type="simple">https://binary.pensoft.net/fig/637943</uri></graphic></fig></tp:treatment-sec><tp:treatment-sec sec-type="type locality" id="SECID0EO1AE"><title>Type locality.</title><p>China. Qinghai Province, Lake Qinghai, a sampling point near the lakeshore, <named-content xmlns:xlink="http://www.w3.org/1999/xlink" content-type="dwc:verbatimCoordinates" xlink:type="simple"><named-content content-type="geo-json" specific-use="{&#34;type&#34;:&#34;Point&#34;,&#34;coordinates&#34;:[99.710833,36.842778]}" id="NCID0EX1AE" xlink:type="simple">36°50'34" N, 99°42'39" E</named-content></named-content>, 3210 m a.s.l., collected by Bing Liu, 19 July 2019.</p></tp:treatment-sec><tp:treatment-sec sec-type="description" id="SECID0E31AE"><title>Description.</title><p><bold><italic><abbrev xmlns:xlink="http://www.w3.org/1999/xlink" xlink:title="light microscope" id="ABBRID0EF2AE" xlink:type="simple">LM</abbrev></italic></bold> (Fig. <xref ref-type="fig" rid="F8">8</xref>). Frustules panduriform in girdle view (Fig. <xref ref-type="fig" rid="F8">8A and B</xref>). Frustule dimensions (n = 19): length 67.1–116.5 μm, width 21.6–37.5 μm at middle constricted part, 46.6–62.5 μm at widest part. Keel very high. Hymen strip region distinct, like a U-shaped neck pillow, located at the middle of each lobe of valve (indicated in Fig. <xref ref-type="fig" rid="F8">8C</xref>). Junction line sinuous with a distinct bulge into the hymen strip region (Fig. <xref ref-type="fig" rid="F8">8</xref>, see also Fig. <xref ref-type="fig" rid="F9">9A</xref>). Striae visible under <abbrev xmlns:xlink="http://www.w3.org/1999/xlink" xlink:title="light microscope" id="ABBRID0E52AE" xlink:type="simple">LM</abbrev>, 18–23 in 10 μm. Girdle bands numerous.</p><p><bold><italic><abbrev xmlns:xlink="http://www.w3.org/1999/xlink" xlink:title="scanning electron microscope" id="ABBRID0EH3AE" xlink:type="simple">SEM</abbrev></italic>, <italic>girdle view</italic></bold> (Figs <xref ref-type="fig" rid="F9">9</xref> and <xref ref-type="fig" rid="F10">10</xref>). Frustule panduriform, composed of epivalve, girdle bands and hypovalve (Fig. <xref ref-type="fig" rid="F9">9A</xref>). Junction line confirmed same as <abbrev xmlns:xlink="http://www.w3.org/1999/xlink" xlink:title="light microscope" id="ABBRID0EZ3AE" xlink:type="simple">LM</abbrev> observation (Fig. <xref ref-type="fig" rid="F9">9A</xref>, dotted line). Costae mostly running from raphe canal to mantle, but sometimes two costae merging into one (Fig. <xref ref-type="fig" rid="F9">9B</xref>, arrow). Hymen strip region composed of costae and hymen strips (Fig. <xref ref-type="fig" rid="F9">9A and C</xref>, two arrows, respectively; Fig. <xref ref-type="fig" rid="F10">10B and C</xref>, two double-headed arrows, respectively). This type of hymen strip belongs to Type One hymen strip, which are a siliceous membrane strip perforated by irregularly distributed round pores (Fig. <xref ref-type="fig" rid="F14">14C and D</xref>). Mantle thickened (Fig. <xref ref-type="fig" rid="F10">10B</xref>, two arrows). Six girdle bands associated with epivalve (Fig. <xref ref-type="fig" rid="F10">10E</xref>, labeled B1 to B6). Structure of each girdle bands similar, composed of pars exterior, pars media, and pars interior. The poroids of each girdle band elongate (Fig. <xref ref-type="fig" rid="F10">10F</xref>).</p><fig id="F9" position="float" orientation="portrait"><object-id xmlns:xlink="http://www.w3.org/1999/xlink" content-type="doi" xlink:type="simple">10.3897/phytokeys.189.78149.figure9</object-id><object-id xmlns:xlink="http://www.w3.org/1999/xlink" content-type="arpha" xlink:type="simple">0DE87EE7-C562-5A4A-A547-448484694834</object-id><label>Figure 9.</label><caption><p><bold>A–C</bold><italic><tp:taxon-name><tp:taxon-name-part taxon-name-part-type="genus" reg="Entomoneis">Entomoneis</tp:taxon-name-part><tp:taxon-name-part taxon-name-part-type="species" reg="qinghainensis">qinghainensis</tp:taxon-name-part></tp:taxon-name></italic> sp. nov., frustule view, <abbrev xmlns:xlink="http://www.w3.org/1999/xlink" xlink:title="scanning electron microscope" id="ABBRID0ES5AE" xlink:type="simple">SEM</abbrev><bold>A</bold> one complete frustule, note the undulate junction line (indicated by dotted line) and the hymen strip region <bold>B</bold> detail from Fig. <bold>A</bold> note the striae composed of many single areolae near the sternum and two costae merging into one (arrow) <bold>C</bold> detail from Fig. <bold>A</bold> note hymen strips (two arrows). Scale bars: 10 μm (<bold>A</bold>); 2 μm (<bold>B, C</bold>).</p></caption><graphic xmlns:xlink="http://www.w3.org/1999/xlink" xlink:href="phytokeys-189-029-g009.jpg" position="float" orientation="portrait" xlink:type="simple" id="oo_637944.jpg"><uri content-type="original_file" xlink:type="simple">https://binary.pensoft.net/fig/637944</uri></graphic></fig></tp:treatment-sec><tp:treatment-sec sec-type="etymology" id="SECID0EJ6AE"><title>Etymology.</title><p>Named after Lake Qinghai, where the species was found.</p><fig id="F10" position="float" orientation="portrait"><object-id xmlns:xlink="http://www.w3.org/1999/xlink" content-type="doi" xlink:type="simple">10.3897/phytokeys.189.78149.figure10</object-id><object-id xmlns:xlink="http://www.w3.org/1999/xlink" content-type="arpha" xlink:type="simple">5470E25C-D1EC-5123-B455-7DDD447D3BAB</object-id><label>Figure 10.</label><caption><p><bold>A–F</bold><italic><tp:taxon-name><tp:taxon-name-part taxon-name-part-type="genus" reg="Entomoneis">Entomoneis</tp:taxon-name-part><tp:taxon-name-part taxon-name-part-type="species" reg="qinghainensis">qinghainensis</tp:taxon-name-part></tp:taxon-name></italic> sp. nov., girdle view, <abbrev xmlns:xlink="http://www.w3.org/1999/xlink" xlink:title="scanning electron microscope" id="ABBRID0EEAAG" xlink:type="simple">SEM</abbrev><bold>A</bold> оne valve with numerous girdle bands <bold>B, C</bold> two apices from Fig. <bold>A</bold> note the hymen strip regions (two double-headed arrows, respectively) <bold>D</bold> central part from Fig. <bold>A</bold> note thickened mantle <bold>E, F</bold> two girdle details from Fig. <bold>A</bold> note at least six girdle bands (labelled B1 to B6) associated with the epivalve. Scale bars: 10 μm (<bold>A</bold>); 5 μm (<bold>B–F</bold>).</p></caption><graphic xmlns:xlink="http://www.w3.org/1999/xlink" xlink:href="phytokeys-189-029-g010.jpg" position="float" orientation="portrait" xlink:type="simple" id="oo_637945.jpg"><uri content-type="original_file" xlink:type="simple">https://binary.pensoft.net/fig/637945</uri></graphic></fig></tp:treatment-sec><tp:treatment-sec sec-type="ecology" id="SECID0E6AAG"><title>Ecology and distribution.</title><p><italic><tp:taxon-name><tp:taxon-name-part taxon-name-part-type="genus" reg="Entomoneis">Entomoneis</tp:taxon-name-part><tp:taxon-name-part taxon-name-part-type="species" reg="qinghainensis">qinghainensis</tp:taxon-name-part></tp:taxon-name></italic> was commonly found on the stone surfaces in Lake Qinghai with <italic><tp:taxon-name><tp:taxon-name-part taxon-name-part-type="genus" reg="Entomoneis">E.</tp:taxon-name-part><tp:taxon-name-part taxon-name-part-type="species" reg="sinensis">sinensis</tp:taxon-name-part></tp:taxon-name></italic>. According to above data and because Lake Qinghai is a brackish water lake, <italic><tp:taxon-name><tp:taxon-name-part taxon-name-part-type="genus" reg="Entomoneis">E.</tp:taxon-name-part><tp:taxon-name-part taxon-name-part-type="species" reg="qinghainensis">qinghainensis</tp:taxon-name-part></tp:taxon-name></italic> should be a brackish water diatom species. So far, <italic><tp:taxon-name><tp:taxon-name-part taxon-name-part-type="genus" reg="Entomoneis">E.</tp:taxon-name-part><tp:taxon-name-part taxon-name-part-type="species" reg="qinghainensis">qinghainensis</tp:taxon-name-part></tp:taxon-name></italic> is only found in the type locality and is not a dominant species.</p></tp:treatment-sec><tp:treatment-sec><!--Section generated to contain objects referenced in tp:taxon-treatment.--><fig id="F14" position="float" orientation="portrait"><object-id xmlns:xlink="http://www.w3.org/1999/xlink" content-type="doi" xlink:type="simple">10.3897/phytokeys.189.78149.figure14</object-id><object-id xmlns:xlink="http://www.w3.org/1999/xlink" content-type="arpha" xlink:type="simple">2F96E994-192F-52AA-AA45-16EAD0B658D5</object-id><label>Figure 14.</label><caption><p><bold>A–F</bold> Details of hymen and hymen strip in <italic><tp:taxon-name><tp:taxon-name-part taxon-name-part-type="genus" reg="Entomoneis">Entomoneis</tp:taxon-name-part></tp:taxon-name></italic>, <abbrev xmlns:xlink="http://www.w3.org/1999/xlink" xlink:title="scanning electron microscope" id="ABBRID0ENNAG" xlink:type="simple">SEM</abbrev><bold>A, B</bold> details of hymen strip of Type Two from <italic><tp:taxon-name><tp:taxon-name-part taxon-name-part-type="genus" reg="Entomoneis">E.</tp:taxon-name-part><tp:taxon-name-part taxon-name-part-type="species" reg="sinensis">sinensis</tp:taxon-name-part></tp:taxon-name></italic> sp. nov., note the two rows of linear pores (Fig. <bold>A</bold>, two arrows) on either side of the two intermittent rows of rounded pores (Fig. <bold>A</bold>, wavy arrow) <bold>C, D</bold> details of hymen strip of Type One from <italic><tp:taxon-name><tp:taxon-name-part taxon-name-part-type="genus" reg="Entomoneis">E.</tp:taxon-name-part><tp:taxon-name-part taxon-name-part-type="species" reg="qinghainensis">qinghainensis</tp:taxon-name-part></tp:taxon-name></italic> sp. nov., note the hymen is finely perforated over both the areolae (Fig. <bold>D</bold> arrow) and the hymen strips (Fig. <bold>D</bold>, double-headed arrow) <bold>E</bold> detail of hymen strip of Type One from <italic><tp:taxon-name><tp:taxon-name-part taxon-name-part-type="genus" reg="Entomoneis">E.</tp:taxon-name-part><tp:taxon-name-part taxon-name-part-type="species" reg="paludosa">paludosa</tp:taxon-name-part></tp:taxon-name></italic>, note the hymen is finely perforated over both the areolae and the hymen strips (double-headed arrow) <bold>F</bold> detail of hymenes from <italic><tp:taxon-name><tp:taxon-name-part taxon-name-part-type="genus" reg="Entomoneis">E.</tp:taxon-name-part><tp:taxon-name-part taxon-name-part-type="species" reg="triundulata">triundulata</tp:taxon-name-part></tp:taxon-name></italic>, note the hymenes of the areolae in the girdle bands (two arrows). Scale bars: 600 nm (<bold>A–F</bold>).</p></caption><graphic xmlns:xlink="http://www.w3.org/1999/xlink" xlink:href="phytokeys-189-029-g014.jpg" position="float" orientation="portrait" xlink:type="simple" id="oo_637949.jpg"><uri content-type="original_file" xlink:type="simple">https://binary.pensoft.net/fig/637949</uri></graphic></fig></tp:treatment-sec></tp:taxon-treatment>
