# Supplementary material for: ﻿Ultrastructure of three Species of Entomoneis (Bacillariophyta) from Lake Qinghai of China, with reference to the external areola occlusions
Source: PhytoKeys. 2022 Jan 25;189:29–50. doi: 10.3897/phytokeys.189.78149 (PMC8807577; doi:10.3897/phytokeys.189.78149)
Supplement: XML Treatment for Entomoneis paludosa [file phytokeys.189.78149-treatment3.xml]

<!DOCTYPE tp:taxon-treatment
  PUBLIC "-//TaxonX//DTD Taxonomic Treatment Publishing DTD v0 20100105//EN" "tax-treatment-NSO.dtd">
<tp:taxon-treatment xmlns:tp="http://www.plazi.org/taxpub"><tp:treatment-meta><kwd-group><label>Taxon classification</label><kwd>
                <named-content content-type="kingdom">Plantae</named-content>
              </kwd><kwd>
                <named-content content-type="order">Surirellales</named-content>
              </kwd><kwd>
                <named-content content-type="family">Entomoneidaceae</named-content>
              </kwd></kwd-group><mixed-citation publication-type="journal"><person-group><name><surname>Long</surname><given-names>Ji-Yan</given-names></name><name><surname>Williams</surname><given-names>David M.</given-names></name><name><surname>Liu</surname><given-names>Bing</given-names></name><name><surname>Mo</surname><given-names>Wen-Hui</given-names></name><name><surname>Quan</surname><given-names>Si-Jin</given-names></name></person-group><article-title>﻿Ultrastructure of three Species of <italic><tp:taxon-name><tp:taxon-name-part taxon-name-part-type="genus" reg="Entomoneis">Entomoneis</tp:taxon-name-part></tp:taxon-name></italic> (<tp:taxon-name><tp:taxon-name-part taxon-name-part-type="phylum">Bacillariophyta</tp:taxon-name-part></tp:taxon-name>) from Lake Qinghai of China, with reference to the external areola occlusions</article-title><source>PhytoKeys</source><day>25</day><month>01</month><year>2022</year><volume>189</volume><fpage>29</fpage><lpage>50</lpage><pub-id pub-id-type="doi">10.3897/phytokeys.189.78149</pub-id></mixed-citation></tp:treatment-meta><tp:nomenclature><label>﻿</label><tp:taxon-name>
              <object-id xmlns:xlink="http://www.w3.org/1999/xlink" content-type="arpha" xlink:type="simple">71E15944-5BCB-503B-AB3B-6DFA6CB44FCA</object-id>
              <tp:taxon-name-part taxon-name-part-type="genus" reg="Entomoneis">Entomoneis</tp:taxon-name-part>
              <tp:taxon-name-part taxon-name-part-type="species" reg="paludosa">paludosa</tp:taxon-name-part>
            </tp:taxon-name><tp:taxon-authority>(W. Smith) Reimer</tp:taxon-authority><xref ref-type="fig" rid="F11">Figs 11</xref><xref ref-type="fig" rid="F12">, 12</xref><xref ref-type="fig" rid="F13">, 13</xref><xref ref-type="fig" rid="F14">, 14</xref></tp:nomenclature><tp:treatment-sec sec-type="Observation" id="SECID0EGEAG"><title>Observation.</title><p><bold><italic><abbrev xmlns:xlink="http://www.w3.org/1999/xlink" xlink:title="light microscope" id="ABBRID0EPEAG" xlink:type="simple">LM</abbrev></italic></bold> (Fig. <xref ref-type="fig" rid="F11">11</xref>). Frustules panduriform in girdle view (Figs <xref ref-type="fig" rid="F11">11A–D</xref>). Frustule dimensions (n = 19): length 34.2–80.7 μm, width 12.8–21.8 μm at constricted part, 22.4–30.3 μm at widest part. Keel high. Hymen strip region distinct, worm-like (i.e. curved from apex to valve centre, widest near distal end), located close to the raphe canal (Fig. <xref ref-type="fig" rid="F11">11A–D</xref>, indicated in Fig. <xref ref-type="fig" rid="F11">11C</xref>, see also Fig. <xref ref-type="fig" rid="F12">12A, B and D</xref>). Junction line slightly sinuous (Fig. <xref ref-type="fig" rid="F11">11</xref>, see also Fig. <xref ref-type="fig" rid="F12">12A</xref>). Striae visible under <abbrev xmlns:xlink="http://www.w3.org/1999/xlink" xlink:title="light microscope" id="ABBRID0EQFAG" xlink:type="simple">LM</abbrev>, 22–25 in 10 μm. Girdle bands numerous.</p><fig id="F11" position="float" orientation="portrait"><object-id xmlns:xlink="http://www.w3.org/1999/xlink" content-type="doi" xlink:type="simple">10.3897/phytokeys.189.78149.figure11</object-id><object-id xmlns:xlink="http://www.w3.org/1999/xlink" content-type="arpha" xlink:type="simple">85E24668-5E81-5FD7-A0D7-94E41E23565C</object-id><label>Figure 11.</label><caption><p><bold>A–K</bold><italic><tp:taxon-name><tp:taxon-name-part taxon-name-part-type="genus" reg="Entomoneis">Entomoneis</tp:taxon-name-part><tp:taxon-name-part taxon-name-part-type="species" reg="paludosa">paludosa</tp:taxon-name-part></tp:taxon-name></italic>, girdle view, <abbrev xmlns:xlink="http://www.w3.org/1999/xlink" xlink:title="light microscope" id="ABBRID0EJGAG" xlink:type="simple">LM</abbrev><bold>A–D</bold> four complete frustules, note the hymen strip region (indicated in Fig. <bold>C</bold>) <bold>E–K</bold> seven valves in side view showing size reduced series. Scale bar: 20 μm.</p></caption><graphic xmlns:xlink="http://www.w3.org/1999/xlink" xlink:href="phytokeys-189-029-g011.jpg" position="float" orientation="portrait" xlink:type="simple" id="oo_637946.jpg"><uri content-type="original_file" xlink:type="simple">https://binary.pensoft.net/fig/637946</uri></graphic></fig><p><bold><italic><abbrev xmlns:xlink="http://www.w3.org/1999/xlink" xlink:title="scanning electron microscope" id="ABBRID0E4GAG" xlink:type="simple">SEM</abbrev></italic></bold> (Figs <xref ref-type="fig" rid="F12">12</xref> and <xref ref-type="fig" rid="F13">13</xref>). Frustule panduriform, composed of epivalve, girdle bands and hypovalve (Fig. <xref ref-type="fig" rid="F9">9A and B</xref>). Junction line confirmed same as <abbrev xmlns:xlink="http://www.w3.org/1999/xlink" xlink:title="light microscope" id="ABBRID0EOHAG" xlink:type="simple">LM</abbrev> observation (Fig. <xref ref-type="fig" rid="F12">12A</xref>, dotted line). Costae mostly running from raphe canal to mantle. Hymen strip region composed of costae and hymen strips (Fig. <xref ref-type="fig" rid="F12">12A and D</xref>, two arrows, respectively). This type of hymen strip belongs to Type One hymen strip, which are a siliceous membrane strip perforated by irregularly distributed round pores (Fig. <xref ref-type="fig" rid="F14">14E</xref>). Mantle thickened (Fig. <xref ref-type="fig" rid="F12">12C</xref>, arrow). Cells having a 4:2 configuration of girdle bands, i.e. four girdle bands associated with epivalve and two associated with hypovalve (Fig. <xref ref-type="fig" rid="F12">12C–E</xref>, labelled in Fig. <xref ref-type="fig" rid="F12">12E</xref>). Fibulae having only two levels: raphe fibulae and basal fibulae (Fig. <xref ref-type="fig" rid="F13">13A and B</xref>, two arrows, respectively). Internally, one cell bearing only one lumen, no sub-compartment present (Fig. <xref ref-type="fig" rid="F13">13C–F</xref>).</p><fig id="F12" position="float" orientation="portrait"><object-id xmlns:xlink="http://www.w3.org/1999/xlink" content-type="doi" xlink:type="simple">10.3897/phytokeys.189.78149.figure12</object-id><object-id xmlns:xlink="http://www.w3.org/1999/xlink" content-type="arpha" xlink:type="simple">D2C14784-EA8D-5625-A0E7-48070D00F5B0</object-id><label>Figure 12.</label><caption><p><bold>A–E</bold><italic><tp:taxon-name><tp:taxon-name-part taxon-name-part-type="genus" reg="Entomoneis">Entomoneis</tp:taxon-name-part><tp:taxon-name-part taxon-name-part-type="species" reg="paludosa">paludosa</tp:taxon-name-part></tp:taxon-name></italic>, girdle view, <abbrev xmlns:xlink="http://www.w3.org/1999/xlink" xlink:title="scanning electron microscope" id="ABBRID0EHJAG" xlink:type="simple">SEM</abbrev><bold>A</bold> one whole frustule, note the worm-like hymen strip region and the junction line (indicated by the dotted line) <bold>B</bold> another frustule <bold>C–E</bold> details from Fig. <bold>B</bold> note the thickened mantle (Fig. <bold>C</bold>, arrow), worm-like hymen strip region (Fig. <bold>D</bold>, two arrows) and 4:2 configuration of the girdle bands (i.e. four girdle bands associated with epivalve (EV) and two associated with hypovalve (HV) (Fig. <bold>E</bold>). Scale bars: 10 μm (<bold>A, B</bold>); 2 μm (<bold>C–E</bold>).</p></caption><graphic xmlns:xlink="http://www.w3.org/1999/xlink" xlink:href="phytokeys-189-029-g012.jpg" position="float" orientation="portrait" xlink:type="simple" id="oo_637947.jpg"><uri content-type="original_file" xlink:type="simple">https://binary.pensoft.net/fig/637947</uri></graphic></fig></tp:treatment-sec><tp:treatment-sec sec-type="ecology" id="SECID0ECKAG"><title>Ecology and distribution.</title><p><italic><tp:taxon-name><tp:taxon-name-part taxon-name-part-type="genus" reg="Entomoneis">Entomoneis</tp:taxon-name-part><tp:taxon-name-part taxon-name-part-type="species" reg="paludosa">paludosa</tp:taxon-name-part></tp:taxon-name></italic> was commonly found on the stone surfaces in Lake Qinghai with <italic><tp:taxon-name><tp:taxon-name-part taxon-name-part-type="genus" reg="Entomoneis">E.</tp:taxon-name-part><tp:taxon-name-part taxon-name-part-type="species" reg="sinensis">sinensis</tp:taxon-name-part></tp:taxon-name></italic> and <italic><tp:taxon-name><tp:taxon-name-part taxon-name-part-type="genus" reg="Entomoneis">E.</tp:taxon-name-part><tp:taxon-name-part taxon-name-part-type="species" reg="qinghainensis">qinghainensis</tp:taxon-name-part></tp:taxon-name></italic> and it has a global distribution. <italic><tp:taxon-name><tp:taxon-name-part taxon-name-part-type="genus" reg="Entomoneis">Entomoneis</tp:taxon-name-part><tp:taxon-name-part taxon-name-part-type="species" reg="paludosa">paludosa</tp:taxon-name-part></tp:taxon-name></italic> is a dominant species in the sampling sites.</p><fig id="F13" position="float" orientation="portrait"><object-id xmlns:xlink="http://www.w3.org/1999/xlink" content-type="doi" xlink:type="simple">10.3897/phytokeys.189.78149.figure13</object-id><object-id xmlns:xlink="http://www.w3.org/1999/xlink" content-type="arpha" xlink:type="simple">306E50F4-CB4C-5036-A544-BD3E400F8DC3</object-id><label>Figure 13.</label><caption><p><bold>A–F</bold><italic><tp:taxon-name><tp:taxon-name-part taxon-name-part-type="genus" reg="Entomoneis">Entomoneis</tp:taxon-name-part><tp:taxon-name-part taxon-name-part-type="species" reg="paludosa">paludosa</tp:taxon-name-part></tp:taxon-name></italic>, valve side view, <abbrev xmlns:xlink="http://www.w3.org/1999/xlink" xlink:title="scanning electron microscope" id="ABBRID0EJMAG" xlink:type="simple">SEM</abbrev><bold>A–C</bold> three valves in side view, note the basal fibulae and the frustule cavity without sub-compartments (indicated by double-headed arrow) <bold>D–F</bold> details from Fig. <bold>A–C</bold>. Scale bars: 10 μm (<bold>A–C</bold>); 2 μm (<bold>D–F</bold>).</p></caption><graphic xmlns:xlink="http://www.w3.org/1999/xlink" xlink:href="phytokeys-189-029-g013.jpg" position="float" orientation="portrait" xlink:type="simple" id="oo_637948.jpg"><uri content-type="original_file" xlink:type="simple">https://binary.pensoft.net/fig/637948</uri></graphic></fig><fig id="F14" position="float" orientation="portrait"><object-id xmlns:xlink="http://www.w3.org/1999/xlink" content-type="doi" xlink:type="simple">10.3897/phytokeys.189.78149.figure14</object-id><object-id xmlns:xlink="http://www.w3.org/1999/xlink" content-type="arpha" xlink:type="simple">2F96E994-192F-52AA-AA45-16EAD0B658D5</object-id><label>Figure 14.</label><caption><p><bold>A–F</bold> Details of hymen and hymen strip in <italic><tp:taxon-name><tp:taxon-name-part taxon-name-part-type="genus" reg="Entomoneis">Entomoneis</tp:taxon-name-part></tp:taxon-name></italic>, <abbrev xmlns:xlink="http://www.w3.org/1999/xlink" xlink:title="scanning electron microscope" id="ABBRID0ENNAG" xlink:type="simple">SEM</abbrev><bold>A, B</bold> details of hymen strip of Type Two from <italic><tp:taxon-name><tp:taxon-name-part taxon-name-part-type="genus" reg="Entomoneis">E.</tp:taxon-name-part><tp:taxon-name-part taxon-name-part-type="species" reg="sinensis">sinensis</tp:taxon-name-part></tp:taxon-name></italic> sp. nov., note the two rows of linear pores (Fig. <bold>A</bold>, two arrows) on either side of the two intermittent rows of rounded pores (Fig. <bold>A</bold>, wavy arrow) <bold>C, D</bold> details of hymen strip of Type One from <italic><tp:taxon-name><tp:taxon-name-part taxon-name-part-type="genus" reg="Entomoneis">E.</tp:taxon-name-part><tp:taxon-name-part taxon-name-part-type="species" reg="qinghainensis">qinghainensis</tp:taxon-name-part></tp:taxon-name></italic> sp. nov., note the hymen is finely perforated over both the areolae (Fig. <bold>D</bold> arrow) and the hymen strips (Fig. <bold>D</bold>, double-headed arrow) <bold>E</bold> detail of hymen strip of Type One from <italic><tp:taxon-name><tp:taxon-name-part taxon-name-part-type="genus" reg="Entomoneis">E.</tp:taxon-name-part><tp:taxon-name-part taxon-name-part-type="species" reg="paludosa">paludosa</tp:taxon-name-part></tp:taxon-name></italic>, note the hymen is finely perforated over both the areolae and the hymen strips (double-headed arrow) <bold>F</bold> detail of hymenes from <italic><tp:taxon-name><tp:taxon-name-part taxon-name-part-type="genus" reg="Entomoneis">E.</tp:taxon-name-part><tp:taxon-name-part taxon-name-part-type="species" reg="triundulata">triundulata</tp:taxon-name-part></tp:taxon-name></italic>, note the hymenes of the areolae in the girdle bands (two arrows). Scale bars: 600 nm (<bold>A–F</bold>).</p></caption><graphic xmlns:xlink="http://www.w3.org/1999/xlink" xlink:href="phytokeys-189-029-g014.jpg" position="float" orientation="portrait" xlink:type="simple" id="oo_637949.jpg"><uri content-type="original_file" xlink:type="simple">https://binary.pensoft.net/fig/637949</uri></graphic></fig></tp:treatment-sec><tp:treatment-sec><!--Section generated to contain objects referenced in tp:taxon-treatment.--><fig id="F9" position="float" orientation="portrait"><object-id xmlns:xlink="http://www.w3.org/1999/xlink" content-type="doi" xlink:type="simple">10.3897/phytokeys.189.78149.figure9</object-id><object-id xmlns:xlink="http://www.w3.org/1999/xlink" content-type="arpha" xlink:type="simple">0DE87EE7-C562-5A4A-A547-448484694834</object-id><label>Figure 9.</label><caption><p><bold>A–C</bold><italic><tp:taxon-name><tp:taxon-name-part taxon-name-part-type="genus" reg="Entomoneis">Entomoneis</tp:taxon-name-part><tp:taxon-name-part taxon-name-part-type="species" reg="qinghainensis">qinghainensis</tp:taxon-name-part></tp:taxon-name></italic> sp. nov., frustule view, <abbrev xmlns:xlink="http://www.w3.org/1999/xlink" xlink:title="scanning electron microscope" id="ABBRID0ES5AE" xlink:type="simple">SEM</abbrev><bold>A</bold> one complete frustule, note the undulate junction line (indicated by dotted line) and the hymen strip region <bold>B</bold> detail from Fig. <bold>A</bold> note the striae composed of many single areolae near the sternum and two costae merging into one (arrow) <bold>C</bold> detail from Fig. <bold>A</bold> note hymen strips (two arrows). Scale bars: 10 μm (<bold>A</bold>); 2 μm (<bold>B, C</bold>).</p></caption><graphic xmlns:xlink="http://www.w3.org/1999/xlink" xlink:href="phytokeys-189-029-g009.jpg" position="float" orientation="portrait" xlink:type="simple" id="oo_637944.jpg"><uri content-type="original_file" xlink:type="simple">https://binary.pensoft.net/fig/637944</uri></graphic></fig></tp:treatment-sec></tp:taxon-treatment>
